# Supplementary material for: Echinacea Purpurea Polysaccharides Alleviate DSS-Induced Colitis in Rats by Regulating Gut Microbiota and Short-Chain Fatty Acid Metabolism
Source: Foods. 2026 Jan 23;15(3):420. doi: 10.3390/foods15030420 (PMC12896625; doi:10.3390/foods15030420)
Supplement: Supplementary file 1 [file foods-15-00420-s001.zip]

Archive with 1 entries (1 files):
- foods-4101897-supplementary.pdf
